# Supplementary material for: Asking those who know their needs best: A framework for active engagement and involvement of childhood cancer survivors and parents in the process of psychosocial research—A workshop report
Source: Cancer Rep (Hoboken). 2024 May 20;7(5):e2071. doi: 10.1002/cnr2.2071 (PMC11104286; doi:10.1002/cnr2.2071)
Supplement: Supplementary file 1 — Supplementary Table 1 Overview of articles resulting from the systematic literature review on PPIE tools in pediatric oncology. [file CNR2-7-e2071-s003.xlsx]

## Sheet: Table 1. results
Category	Subcategory	Citation	Authors	Title	Year	Country	Language	Program name	Study type	Study Aim	Population	Sample size	Scope of involved PPIE aspects	Methods/Intervention	Concrete Material	Evaluation (Methods, Questionnaires/Pre-Post design)	core principles
Active Involvement	Co-Design of Intervention	Brown, M. C., Araújo-Soares, V., Skinner, R., Glaser, A. W., Sarwar, N., Saxton, J. M., Montague, K., Hall, J., Burns, O., & Sharp, L. (2020). Using qualitative and co-design methods to inform the development of an intervention to support and improve physical activity in childhood cancer survivors: A study protocol for BEing Active after ChildhOod caNcer (BEACON). BMJ Open, 10(12). https://doi.or…	Brown, M. C., Araújo-Soares, V., Skinner, R., Glaser, A. W., Sarwar, N., Saxton, J. M., Montague, K., Hall, J., Burns, O., & Sharp, L.	Using qualitative and co-design methods to inform the development of an intervention to support and improve physical activity in childhood cancer survivors: A study protocol for BEing Active after ChildhOod caNcer (BEACON).	2020	UK	english	BEing Active after ChildhOod caNcer (BEACON)	Study protocol	develop an intervention which reduces cardiovascular morbidity/ mortality and helping to prevent deterioration in patient well-being and health-related quality of life	Childhood cancer survivors	20-30 ccs 15-30 guardians	P, I	identification and evaluation of the literature + establishing a multidisciplinary steering group + use of PPI during initial stage of planning + undertaking research to explore and understand ccs's views and experiences + identification and evaluation of existing interventions in ccs + actively engaging with stakeholders	Behavior Change Wheel	RCT and process evaluation	interviews, workshops, online collaborative groups (audio/video recorded and transcribed)
Active Involvement	Co-Design of Intervention	Burges Watson, D. L., Lewis, S., Bryant, V., Patterson, J., Kelly, C., Edwards-Stuart, R., Murtagh, M. J., & Deary, V. (2018). Altered eating: A definition and framework for assessment and intervention. BMC Nutrition, 4(1), 1–10. https://doi.org/10.1186/s40795-018-0221-3	Burges Watson, D. L., Lewis, S., Bryant, V., Patterson, J., Kelly, C., Edwards-Stuart, R., Murtagh, M. J., & Deary, V.	Altered eating: A definition and framework for assessment and intervention.	2018	UK	english	Resources for Living (R4L) Pilot: Exploring the Potential ofProgressive Cuisine for Quality ofLife Improvement for Head and Neck Cancer Survivors [NIHR number PB- PG-0711-25,040].	Study report	develop a framework for systematic assessing and addressing food related quality of life in ccs	Head and neck cancer survivors	25	P, I, E	Framework for food related quality of life	Video https://www.youtube.com/watch?v=aMDI9bgRZ18	x	workshops and focus groups informed by video reflexive ethnography to adopt a multisensory approach
Active Involvement	Co-Design of Intervention	Elsbernd, A., Hjerming, M., Visler, C., Hjalgrim, L. L., Niemann, C. U., Boisen, K., & Pappot, H. (2018). Cocreated smartphone app to improve the quality of life of adolescents and young adults with cancer (Kræftværket): Protocol for a quantitative and qualitative evaluation. JMIR Research Protocols, 7(5), 1–10. https://doi.org/10.2196/10098	Elsbernd, A., Hjerming, M., Visler, C., Hjalgrim, L. L., Niemann, C. U., Boisen, K., & Pappot, H.	Cocreated smartphone app to improve the quality of life of adolescents and young adults with cancer (Kræftværket): Protocol for a quantitative and qualitative evaluation.	2018	Denmark	danish	Kræftværket app	Study protocol	Describe the protocol for the evaluation of the app	Adolescent and young adults with cancer	20-50	P, I	Smartphone app	No	APP: questionnaire + Focus groups QoL: questionnaire Transferability: future publications	cocreation workshops and adhoc meetings and quantitative and qualitative evaluation
Active Involvement	Co-Design of Intervention	Hackett, J., Bekker, H., Bennett, M. I., Carder, P., Gallagher, J., Henry, C., Kite, S., Taylor, S., Velikova, G., & Ziegler, L. (2018). Developing a complex intervention to support timely engagement with palliative care for patients with advanced cancer in primary and secondary care in the UK: A study protocol. BMJ Open, 8(5). https://doi.org/10.1136/bmjopen-2018-022835	Hackett, J., Bekker, H., Bennett, M. I., Carder, P., Gallagher, J., Henry, C., Kite, S., Taylor, S., Velikova, G., & Ziegler, L.	Developing a complex intervention to support timely engagement with palliative care for patients with advanced cancer in primary and secondary care in the UK: A study protocol.	2018	UK	english	Supporting Timely Engagement with Palliative care (STEP)	Study protocol	Develop/implement an intervention to help patients with advanced cancer and their clinicians make timely informed decisions about palliative care	Patients with advanced cancer in primary and secondary care in the UK	13-36	P	Patient decision aid and health professional training module	Ottawa Personal Decision Guide; Decision Support Analysis Tool; Decision Conflict Scale	Questionnaires; Interviews	Iterative process informed by interviews, focus groups and expert panel
Active Involvement	Co-Design of Intervention	Hainsworth, E., McGrowder, E., McHugh, J., Bancroft, E., Mahabir, S., Webber, W., Eeles, R., & Cruickshank, S. (2022). How can we recruit more men of African or African-Caribbean ancestry into our research? Co-creating a video to raise awareness of prostate cancer risk and the PROFILE study. Research Involvement and Engagement, 8(1). https://doi.org/10.1186/s40900-022-00347-9	Hainsworth, E., McGrowder, E., McHugh, J., Bancroft, E., Mahabir, S., Webber, W., Eeles, R., & Cruickshank, S.	How can we recruit more men of African or African-Caribbean ancestry into our research? Co-creating a video to raise awareness of prostate cancer risk and the PROFILE study.	2022	UK	english	PROFILE	Qualitative study	Cocreate a video with men of African or African-Caribbean ancestry	African/-Caribbean Ancestry	7	I, E	Video	Video https://www.youtube.com/watch?v=A72hCjLN3gE	x	Inclusive involvement following the approach of participatory research
Active Involvement	Co-Design of Intervention	Kieran, M. W., Caron, H., Winther, J. F., Henderson, T. O., Haupt, R., Hjorth, L., Hudson, M. M., Kremer, L. C. M., van der Pal, H. J., Pearson, A. D. J., Weiner, S. L., & Horton Taylor, D. (2021). A global approach to long-term follow-up of targeted and immune-based therapy in childhood and adolescence. Pediatric Blood and Cancer, 68(7). https://doi.org/10.1002/pbc.29047	Kieran, M. W., Caron, H., Winther, J. F., Henderson, T. O., Haupt, R., Hjorth, L., Hudson, M. M., Kremer, L. C. M., van der Pal, H. J., Pearson, A. D. J., Weiner, S. L., & Horton Taylor, D.	A global approach to long-term follow-up of targeted and immune-based therapy in childhood and adolescence.	2021	Belgium	english	ACCELERATE	Study protocol	Create an international, open data registry for long-term side effects of new anticancer therapies in children	Children and adolescents with cancer	x	I	Multistakeholder Platform	Platform https://www.accelerate-platform.org/	x	Developing a multistakeholder platform with the help of clinicians, academics, regulators, patient advocates, foundations and industry
Active Involvement	Co-Design of Intervention	Krieger, T., Salm, S., Dresen, A., Arning, A., Schwickerath, K., Göttel, A., Houwaart, S., Pfaff, H., & Cecon, N. (2022). Optimizing Patient Information Material for a New Psycho-Oncological Care Program Using a Participatory Health Research Approach in Germany. International Journal of Environmental Research and Public Health, 19(3). https://doi.org/10.3390/ijerph19031518	Krieger, T., Salm, S., Dresen, A., Arning, A., Schwickerath, K., Göttel, A., Houwaart, S., Pfaff, H., & Cecon, N.	Optimizing Patient Information Material for a New Psycho-Oncological Care Program Using a Participatory Health Research Approach in Germany.	2022	Germany	german	isPO	mixed methods	Optimising the initial PIM based on bottom up processes	Patient's Representatives and cancer patients	x	P, I	Patient Information Material (PIM); Thematical Analysis of quality assessment: Workshops; Focus group discussion; focused discussion	x	Questionnaire	Bottom up generated optimiziation of initially used PIMs
Active Involvement	Co-Design of Intervention	Moon, Z., Moss-Morris, R., Hunter, M. S., & Hughes, L. D. (2021). Development of a self-management intervention to improve tamoxifen adherence in breast cancer survivors using an Intervention Mapping framework. Supportive Care in Cancer, 29(6), 3329–3338. https://doi.org/10.1007/s00520-020-05850-x	Moon, Z., Moss-Morris, R., Hunter, M. S., & Hughes, L. D.	Development of a self-management intervention to improve tamoxifen adherence in breast cancer survivors using an Intervention Mapping framework.	2021	UK	english	x	Study protocol	Develop a self-management intervention aiming to improve medication adherence	Breast Cancer Survivors	12	P, I	Self-Management Intervention	Intervention Mapping Framework	Questionnaires Pre/post	Iterative Process involving experts, clinicians and patient representatives informed by an Intervention Mapping approach to develop a self-management intervention for medication adherence
Active Involvement	Co-Design of Intervention	Salm, S., Mollenhauer, J., Hornbach, C., Cecon, N., Dresen, A., Houwaart, S., Arning, A., Göttel, A., Schwickerath, K., Pfaff, H., Scholten, N., & Krieger, T. (2021). Participatory development and preliminary psychometric properties of the user-friendly patient information material checklist (Upim-check). International Journal of Environmental Research and Public Health, 18(16). https://doi.org/1…	Salm, S., Mollenhauer, J., Hornbach, C., Cecon, N., Dresen, A., Houwaart, S., Arning, A., Göttel, A., Schwickerath, K., Pfaff, H., Scholten, N., & Krieger, T.	Participatory development and preliminary psychometric properties of the user-friendly patient information material checklist (Upim-check).	2021	Germany	english/german	UPIM-Check	Study protocol	Enable quantitative assessment as well as the optimization of PIM	cancer survivors	x	P, I	Evaluation Checklist	UPIM Check	Pre-/Post design	Participatorily development of a user-friendly PIM Checklist
Active Involvement	Co-Design of Intervention	Silva, E., Gomes, P., Matos, P. M., Silva, E. R., Silva, J., Brandão, C., Castro, F., Neves, M. C., & Sales, C. M. D. (2022). “I have always lived with the disease in the family”: family adaptation to hereditary cancer-risk. BMC Primary Care, 23(1). https://doi.org/10.1186/s12875-022-01704-z	Silva, E., Gomes, P., Matos, P. M., Silva, E. R., Silva, J., Brandão, C., Castro, F., Neves, M. C., & Sales, C. M. D.	“I have always lived with the disease in the family”: family adaptation to hereditary cancer-risk.	2022	Portugal	x	x	Qualitative study	Exploring complexity and challenges of family adaption to the hereditary cancer syndrome	Patients with hereditary cancer syndromes	13	P, I	Semi Structured Interviews	x	x	semi structured interviews informed by a patient assessed interview guide
Active Involvement	Co-Design of Intervention	Van Blarigan, E. L., Kenfield, S. A., Chan, J. M., Van Loon, K., Paciorek, A., Zhang, L., Chan, H., Savoie, M. B., Bocobo, A. G., Liu, V. N., Wong, L. X., Laffan, A., Atreya, C. E., Miaskowski, C., Fukuoka, Y., Meyerhardt, J. A., & Venook, A. P. (2020). Feasibility and acceptability of a web-based dietary intervention with text messages for colorectal cancer: A randomized pilot trial. Cancer Epid…	Van Blarigan, E. L., Kenfield, S. A., Chan, J. M., Van Loon, K., Paciorek, A., Zhang, L., Chan, H., Savoie, M. B., Bocobo, A. G., Liu, V. N., Wong, L. X., Laffan, A., Atreya, C. E., Miaskowski, C., Fukuoka, Y., Meyerhardt, J. A., & Venook, A. P.	Feasibility and acceptability of a web-based dietary intervention with text messages for colorectal cancer: A randomized pilot trial.	2020	USA, San Francisco, CA	english	SUCCEED	randomized pilot trial	Determining the feasibility and acceptability of a dietary change intervention	colorectal cancer survivors	50	P, I	Web-based dietary intervention	x	wait list control	Evaluation of an intervention which was developed on the basis of a PAB
Active Involvement	Co-Design of Intervention	van den Berg, M., van der Meij, E., Bos, A. M. E., Boshuizen, M. C. S., Determann, D., van Eekeren, R. R. J. P., Lok, C. A. R., Schaake, E. E., Witteveen, P. O., Wondergem, M. J., Braat, D. D. M., Beerendonk, C. C. M., & Hermens, R. P. M. G. (2021). Development and testing of a tailored online fertility preservation decision aid for female cancer patients. Cancer Medicine, 10(5), 1576–1588. https…	van den Berg, M., van der Meij, E., Bos, A. M. E., Boshuizen, M. C. S., Determann, D., van Eekeren, R. R. J. P., Lok, C. A. R., Schaake, E. E., Witteveen, P. O., Wondergem, M. J., Braat, D. D. M., Beerendonk, C. C. M., & Hermens, R. P. M. G.	Development and testing of a tailored online fertility preservation decision aid for female cancer patients	2021	The Netherlands	dutch	x		Developing and testing a tailored cancer-specific decision aid for fertility preservation	female cancer survivors	21	P, I	Decision Aids		Questionnaire	iterative process of draft development, alpha testing and revisions
Active Involvement	Co-Design of Intervention	van Kalsbeek, R. J., Mulder, R. L., Haupt, R., Muraca, M., Hjorth, L., Follin, C., Kepak, T., Kepakova, K., Uyttebroeck, A., Mangelschots, M., Falck Winther, J., Loonen, J. J., Michel, G., Bardi, E., Elmerdahl Frederiksen, L., den Hartogh, J., Mader, L., Roser, K., Schneider, C., … Kremer, L. C. M. (2022). The PanCareFollowUp Care Intervention: A European harmonised approach to person-centred gui…	van Kalsbeek, R. J., Mulder, R. L., Haupt, R., Muraca, M., Hjorth, L., Follin, C., Kepak, T., Kepakova, K., Uyttebroeck, A., Mangelschots, M., Falck Winther, J., Loonen, J. J., Michel, G., Bardi, E., Elmerdahl Frederiksen, L., den Hartogh, J., Mader, L., Roser, K., Schneider, C., … Kremer, L. C. M.	The PanCareFollowUp Care Intervention: A European harmonised approach to person-centred guideline-based survivorship care after childhood, adolescent and young adult cancer.	2022	European Union	english	PanCareFollowUp Care Intervention	study protocol	facilitate the implementation of person-centered survivorship care across Europe	survivors of childhood, adolescence and young adult cancer	x	P, I	Survivor Questionnaire; Treatment Summary; Survivorship Care Plan; online information	Survivorship Passport http://www.survivorshippassport.org/?page_id=15284 Homepage https://pancarefollowup.eu/ PanCare FollowUp Survivorship Care Plan PanCare Follow Up Survivor Survey	prospective cohort study	Co-Development of a person-centered approach to survivorship care with flexibility to adapt to local health care settings
Active Involvement	Co-Design of Intervention	van Kalsbeek, R. J., Van der Pal, H. J. H., Hjorth, L., Winther, J. F., Michel, G., Haupt, R., Uyttebroeck, A., O’Brien, K., Kepakova, K., Follin, C., Muraca, M., Kepak, T., Araujo-Soares, V., Bardi, E., Blondeel, A., Bouwman, E., Brown, M. C., Frederiksen, L. E., Essiaf, S., … Te Dorsthorst, J. (2021). The European multistakeholder PanCareFollowUp project: novel, person-centred survivorship care…	van Kalsbeek, R. J., Van der Pal, H. J. H., Hjorth, L., Winther, J. F., Michel, G., Haupt, R., Uyttebroeck, A., O’Brien, K., Kepakova, K., Follin, C., Muraca, M., Kepak, T., Araujo-Soares, V., Bardi, E., Blondeel, A., Bouwman, E., Brown, M. C., Frederiksen, L. E., Essiaf, S., … Te Dorsthorst, J.	The European multistakeholder PanCareFollowUp project: novel, person-centred survivorship care to improve care quality, effectiveness, cost-effectiveness and accessibility for cancer survivors and caregivers.	2021	European Union	english	The PanCareFollowUp Care Intervention / The PanCare FollowUp Lifestyle Intervention	study protocol	Develop/evaluate the Care Intervention, develop/evaluate the Lifestyle Intervention and distribute a sustainable replication manual after the project	survivors of childhood, adolescence and young adult cancer	800	P, I	person-centered guideline-based model of care (Care Intervention) + eHealth lifestyle coaching (Lifestyle Intervention)	Homepage https://pancarefollowup.eu/	prospective study	Development of two interventions regarding a model of care and eHealth lifestyle coaching informed by qualitative studies and systematic reviews
Active Involvement	Co-Design of Intervention	van Leeuwen, M., Kieffer, J. M., Young, T. E., Annunziata, M. A., Arndt, V., Arraras, J. I., Autran, D., Hani, H. B., Chakrabarti, M., Chinot, O., Cho, J., da Costa Vieira, R. A., Darlington, A. S., Debruyne, P. R., Dirven, L., Doege, D., Eller, Y., Eichler, M., Friðriksdóttir, N., … van de Poll-Franse, L. V. (2022). Phase III study of the European Organisation for Research and Treatment of Cance…	van Leeuwen, M., Kieffer, J. M., Young, T. E., Annunziata, M. A., Arndt, V., Arraras, J. I., Autran, D., Hani, H. B., Chakrabarti, M., Chinot, O., Cho, J., da Costa Vieira, R. A., Darlington, A. S., Debruyne, P. R., Dirven, L., Doege, D., Eller, Y., Eichler, M., Friðriksdóttir, N., … van de Poll-Franse, L. V.	Phase III study of the European Organisation for Research and Treatment of Cancer Quality of Life cancer survivorship core questionnaire.	2022	Europe	english	QLQ-SURV111	mixed methods	Identify essential and optional scales in the provisional core questionnaire for assessing HRQoL	cancer survivors	492	P	HRQoL Questionnaire	Questionnaire available from https://qol.eortc.org/questionnaires/ only with permission	x	Pretesting a HRQoL questionnaire for cancer survivors using factor analysis, IRT analysis and a Delphi survey to distinguish between essential and optional scales
Active Involvement	Co-Design of Intervention	Woodford, J., Farrand, P., Hagström, J., Hedenmalm, L., & von Essen, L. (2021). Internet-administered cognitive behavioral therapy for common mental health difficulties in parents of children treated for cancer: Intervention development and description study. JMIR Formative Research, 5(7). https://doi.org/10.2196/22709	Woodford, J., Farrand, P., Hagström, J., Hedenmalm, L., & von Essen, L.	Internet-administered cognitive behavioral therapy for common mental health difficulties in parents of children treated for cancer: Intervention development and description study.	2021	Sweden		EJDeR	mixed methods	Developing an evidence based internet intervention for parents of children treated for cancer	parents of children treated for cancer	6	P, I	evidence based internet-administered cognitive behavioral therapy intervention	x	single arm feasibility study	mixed methods design to develop an internet intervention
Active Involvement	Frameworks for Involvement	Birkeland, S., Pedersen, S. S., Haakonsson, A. K., Barry, M. J., & Rottmann, N. (2020). Men’s view on participation in decisions about prostate-specific antigen (PSA) screening: Patient and public involvement in development of a survey. BMC Medical Informatics and Decision Making, 20(1). https://doi.org/10.1186/s12911-020-1077-4	Birkeland, S., Pedersen, S. S., Haakonsson, A. K., Barry, M. J., & Rottmann, N.	Men’s view on participation in decisions about prostate-specific antigen (PSA) screening: Patient and public involvement in development of a survey.	2020	Denmark	danish	x	study protocol	Assessment of attitude of men regarding participation in decisions about PSA screening	adult men	30	P, I	Survey	GRIPP2 Reporting Checklist	x	Survey development informed by a collaboration with PPI groups
Active Involvement	Frameworks for Involvement	Fredriksson, M., & Modigh, A. (2021). Patient involvement at the managerial level: the effectiveness of a patient and family advisory council at a regional cancer centre in Sweden. BMC Health Services Research, 21(1). https://doi.org/10.1186/s12913-021-07026-7	Fredriksson, M., & Modigh, A.	Patient involvement at the managerial level: the effectiveness of a patient and family advisory council at a regional cancer centre in Sweden.	2021	Sweden	swedish	x	qualitative single case study	Investigate the effectiveness of a Swedish patient and familiy advisory council operating at the managerial level	PFAC Members	10	P	Patient and familiy advisory council	x	x	x
Active Involvement	Frameworks for Involvement	Gelkopf, M. J., Avramov, I., Baddeliyanage, R., Ristevski, I., Johnson, S. A., Flegg, K., & Dimaras, H. (2020). The Canadian retinoblastoma research advisory board: A framework for patient engagement. Research Involvement and Engagement, 6(1). https://doi.org/10.1186/s40900-020-0177-8	Gelkopf, M. J., Avramov, I., Baddeliyanage, R., Ristevski, I., Johnson, S. A., Flegg, K., & Dimaras, H.	The Canadian retinoblastoma research advisory board: A framework for patient engagement.	2020	Canada	x	CRRAB	longitudinal, non randomized, mixed-methods study	Evaluate the utility of CRRAB in fostering patient engagement in research	Retinoblastoma patients incl. Family members	x	P, I, E	Framework for patient engagement / advisory board	GRIPP2 Reportiing Checklist CRRAB Meeting Pre-Post Questionnaire CRRAB Meeting Evaluation	Pre-/Post Questionnaire	Evaluation of patient engagement within a predefined and existing patient engagement framework
Active Involvement	Frameworks for Involvement	Green, S., Tuck, S., Long, J., Green, T., Green, A., Ellis, P., Haire, A., Moss, C., Cahill, F., McCartan, N., Emberton, M., & Van Hemelrijck, M. (2021). ReIMAGINE: a prostate cancer research consortium with added value through its patient and public involvement and engagement. Research Involvement and Engagement, 7(1). https://doi.org/10.1186/s40900-021-00322-w	Green, S., Tuck, S., Long, J., Green, T., Green, A., Ellis, P., Haire, A., Moss, C., Cahill, F., McCartan, N., Emberton, M., & Van Hemelrijck, M.	ReIMAGINE: a prostate cancer research consortium with added value through its patient and public involvement and engagement.	2021	UK	english	ReIMAGINE	study protocol	Translating different perspectives into the design and implementation process of ReIMAGINE and therefore improving the overall quality of the research	Men with a suspicion of Pca	x	P, I, E	Research Consortium	x	x	Patient supported research consortium
Active Involvement	Frameworks for Involvement	Jørgensen, C. R., Eskildsen, N. B., Thomsen, T. G., Nielsen, I. D., & Johnsen, A. T. (2018). The impact of using peer interviewers in a study of patient empowerment amongst people in cancer follow-up. Health Expectations, 21(3), 620–627. https://doi.org/10.1111/hex.12655	Jørgensen, C. R., Eskildsen, N. B., Thomsen, T. G., Nielsen, I. D., & Johnsen, A. T	The impact of using peer interviewers in a study of patient empowerment amongst people in cancer follow-up.	2018	UK/Denmark	x	x	Qualitative study	Investigate the impact of involving patient representatives as peer interviewers in research	People in cancer follow up	16	P, I	Peer Interviews	x	Post: phone interview	Peer interviewers in qualiative interviews in health research
Active Involvement	Frameworks for Involvement	Mayland, C. R., Gerlach, C., Sigurdardottir, K., Hansen, M. I. T., Leppert, W., Stachowiak, A., Krajewska, M., Garcia-Yanneo, E., Tripodoro, V. A., Goldraij, G., Ellershaw, J., & Haugen, D. F. (2019). Assessing quality of care for the dying from the bereaved relatives’ perspective: Using pre-testing survey methods across seven countries to develop an international outcome measure. Palliative Medi…	Mayland, C. R., Gerlach, C., Sigurdardottir, K., Hansen, M. I. T., Leppert, W., Stachowiak, A., Krajewska, M., Garcia-Yanneo, E., Tripodoro, V. A., Goldraij, G., Ellershaw, J., & Haugen, D. F.	Assessing quality of care for the dying from the bereaved relatives’ perspective: Using pre-testing survey methods across seven countries to develop an international outcome measure.	2019	UK/Germany/Norway/Poland/Uruguay/Argentina/Brazil	national language	CODE (Care Of the Dying Evaluation)	Observational cross sectional study	Translate and pre-test CODE questionnaire across seven countries	Bereaved relatives; hospital volunteers or representatives from PPI forums	48	P, I	Questionnaire	CODE Questionnaire	x	Pre-Testing a post-bereavement questionnaire with PPI
Active Involvement	Frameworks for Involvement	McBride, C. M., Campbell, G. P., Zhao, J., Pentz, R. D., Escoffery, C., Komonos, M., Cannova, K., Byrne, J. L. B., Paris, N. M., Shepperd, J. R., & Guan, Y. (2022). Applying citizen science to engage families affected by ovarian cancer in developing genetic service outreach strategies. PLoS ONE, 17(2), 1–12. https://doi.org/10.1371/journal.pone.0262575	McBride, C. M., Campbell, G. P., Zhao, J., Pentz, R. D., Escoffery, C., Komonos, M., Cannova, K., Byrne, J. L. B., Paris, N. M., Shepperd, J. R., & Guan, Y.	Applying citizen science to engage families affected by ovarian cancer in developing genetic service outreach strategies.	2022	USA	english	x	study protocol	Applying citizen science to collect and help interpret data to inform content for a website, materials and short message reminders	Ovarian cancer survivors and relatives	14	P, I	CS approach in cancer research	Citizen Science Toolkit	Survey	Investigation of a Citizen Science Approach in cancer prevention
Active Involvement	Frameworks for Involvement	Nápoles, A. M., Santoyo-Olsson, J., Stewart, A. L., Ortiz, C., Samayoa, C., Torres-Nguyen, A., Palomino, H., Coleman, L. V., Urias, A., Gonzalez, N., Cervantes, S. A., & Totten, V. Y. (2020). Nuevo Amanecer-II: Results of a randomized controlled trial of a community-based participatory, peer-delivered stress management intervention for rural Latina breast cancer survivors. Psycho-Oncology, 29(11)…	Nápoles, A. M., Santoyo-Olsson, J., Stewart, A. L., Ortiz, C., Samayoa, C., Torres-Nguyen, A., Palomino, H., Coleman, L. V., Urias, A., Gonzalez, N., Cervantes, S. A., & Totten, V. Y.	Nuevo Amanecer-II: Results of a randomized controlled trial of a community-based participatory, peer-delivered stress management intervention for rural Latina breast cancer survivors.	2020	USA	Spanisch	Nuevo Amanecer-II	RCT	Improve stress management through a 10-week programe	Low literacy Latina breast cancer survivors	153	P, I, E	Stress management program	x	Baseline Assessment, 3 and 6 month follow up (questionnaire)	Stress-Management program that is brought closer to current Latina breast cancer patients through former ones
Active Involvement	Frameworks for Involvement	Oei, W., Fledderus, A. C., Spuls, P. I., Eggen, C. A. M., Kottner, J., van der Horst, C. M. A. M., Wolkerstorfer, A., van Kessel, M. S., Krengel, S., Etchevers, H. C., Korfage, I. J., & Pasmans, S. G. M. (2021). Development of an international core domain set for medium, large and giant congenital melanocytic naevi as a first step towards a core outcome set for clinical practice and research*. Br…	Oei, W., Fledderus, A. C., Spuls, P. I., Eggen, C. A. M., Kottner, J., van der Horst, C. M. A. M., Wolkerstorfer, A., van Kessel, M. S., Krengel, S., Etchevers, H. C., Korfage, I. J., & Pasmans, S. G. M.	Development of an international core domain set for medium, large and giant congenital melanocytic naevi as a first step towards a core outcome set for clinical practice and research	2021	The Netherlands	english	Core Domain Set (CDS)	mixed methods	Develop a minimum set of outcomes to measure and report in medium to giant congenital melanocytic naevi	giant congenital melanocytic naevi	134 (delphi survey)	P, I	International core domain set	COMET Guidelines	x	Development of a core domain set for melanocytic naevi based on focus group discussions and rating of patient representatives
Active Involvement	Frameworks for Involvement	Pearson, A. D. J., Weiner, S. L., Adamson, P. C., Karres, D., Reaman, G., Blanc, P., Norga, K., Skolnik, J., Kearns, P., Scobie, N., Barry, E., Marshall, L. V, Knox, L., Caron, H., Wariabharaj, D., Pappo, A., Dubois, S. G., Gore, L., Kieran, M., … Vassal, G. (2022). ACCELERATE - Five years accelerating cancer drug development for children and adolescents. European Journal of Cancer, 166(January).…	Pearson, A. D. J., Weiner, S. L., Adamson, P. C., Karres, D., Reaman, G., Blanc, P., Norga, K., Skolnik, J., Kearns, P., Scobie, N., Barry, E., Marshall, L. V, Knox, L., Caron, H., Wariabharaj, D., Pappo, A., Dubois, S. G., Gore, L., Kieran, M., … Vassal, G.	ACCELERATE - Five years accelerating cancer drug development for children and adolescents.	2022	Europe/USA	english	ACCELERATE	Study protocol	Advance the investigation of new anti-cancer drugs	Children and adolescents with cancer	x	P, I	Platform that facilitates the interaction between academia, industry, patient advocates and regulators	Webinars https://www.accelerate-platform.org/useful-resources	x	Bringing together academia, industry, avocacy and regulators especially within paediatric strategy forums
Active Involvement	Frameworks for Involvement	Pflugeisen, B. M., Patterson, P., Macpherson, C. F., Ray, B. C., Jacobsen, R. L., Hornyak, N., & Johnson, R. H. (2019). Putting Adolescents and Young Adults in a Room Together: Launching an Adolescent and Young Adult Oncology Council. Journal of Adolescent and Young Adult Oncology, 8(5), 540–546. https://doi.org/10.1089/jayao.2018.0139	Pflugeisen, B. M., Patterson, P., Macpherson, C. F., Ray, B. C., Jacobsen, R. L., Hornyak, N., & Johnson, R. H.	Putting Adolescents and Young Adults in a Room Together: Launching an Adolescent and Young Adult Oncology Council.	2019	USA	english	AYAOC	qualitative study	Formate a patient centered community to share experiences and advocate for other patients affected by AYA cancer	Adolescent and young adults with cancer	11	P, I	AYA Council	AYAOC Organizational Structure	x	Establishing a patient-centered, community to drive the discussion and focus on topics of greatest interes to them within group discussions and working groups
Active Involvement	Frameworks for Involvement	Phillips, B., Depani, S., & Morgan, J. (2019). What do families want to improve in the management of paediatric febrile neutropenia during anti-cancer treatment? Report of a patient/public involvement group. BMJ Paediatrics Open, 3(1). https://doi.org/10.1136/bmjpo-2018-000398	Phillips, B., Depani, S., & Morgan, J.	What do families want to improve in the management of paediatric febrile neutropenia during anti-cancer treatment? Report of a patient/public involvement group.	2019	UK	english	x	qualitative study	Improve a trial design informed by the experience of patients and parents	young people with experience in cancer therapy and their parents	6	I, E	PPI Group	x	x	suggestions for improvement of cancer therapy based on patient involvement (video conference)
Active Involvement	Frameworks for Involvement	Polanco, A., Coad, J., Phillips, B., Aldridge, N., & Bailey, E. (2021). Female childhood cancer survivors and the impact of flank, abdominal or pelvic radiotherapy on live birth rates: a systematic review and meta-analysis. Evidence Based Midwifery, 19(4), 23–37.	Polanco, A., Coad, J., Phillips, B., Aldridge, N., & Bailey, E.	Female childhood cancer survivors and the impact of flank, abdominal or pelvic radiotherapy on live birth rates: a systematic review and meta-analysis.	2021	UK	english	x	Review	evaluate, appraise and synthesise existing data for live birth rates of female ccs who received flank, abdominal or pelvic radiotherapy treatment	adult female survivors of childhood, adolescent and young adult cancers	24 (survey)	I	Review, Meta Analysis, Survey	x	x	Determine patient research priorities based on survey findings; survey data were used to ensure compatibility between review-outcomes and patient's experience => ensure that the review focus alignes with the patient-reported research priorities
Active Involvement	Frameworks for Involvement	Ramirez, A. G., Gallion, K. J., Perez, A., Munoz, E., Parma, D. L., Moreno, P. I., & Penedo, F. J. (2019). Improving quality of life among latino cancer survivors: Design of a randomized trial of patient navigation. Contemporary Clinical Trials, 76, 41–48. https://doi.org/10.1016/j.cct.2018.11.002.Improving	Ramirez, A. G., Gallion, K. J., Perez, A., Munoz, E., Parma, D. L., Moreno, P. I., & Penedo, F. J.	Improving quality of life among latino cancer survivors: Design of a randomized trial of patient navigation.	2019	USA	spanish	PN-LCNS	mixed methods	Gain evidence on Patient Navigators efficacy in linking Latinos survivors to appropriate psychosocial services following diagnosis	Latino cancer survivors	300	P, I	Patient Navigator	x	Questionnaire	CBPR approach where PNs engage community partners of which efficacy is being evaluated through a rct
Active Involvement	Frameworks for Involvement	Schandl, A., Mälberg, K., Haglund, L., Arnberg, L., & Lagergren, P. (2022). Patient and public involvement in oesophageal cancer survivorship research. Acta Oncologica, 61(3), 371–377. https://doi.org/10.1080/0284186X.2021.2016950	Schandl, A., Mälberg, K., Haglund, L., Arnberg, L., & Lagergren, P.	Patient and public involvement in oesophageal cancer survivorship research.	2022	Sweden	english/swedish	Patient and service user engagement in research	x	Evaluate the developmet of PPI in oesophageal cancer survivorship research	Oesophageal cancer survivors	6 to 10	P,I,E	PPI Research Collaboration (joint publications, development of information folders)	x	Yearly meetings; GRIPP checklist	Co-Design methods supported by the use of the PSUE framework
Active Involvement	Frameworks for Involvement	Shé, É. N., Gordan, A., Hughes, B., Hope, T., McNally, T., Whelan, R., Staunton, M., Grayson, M., Hazell, L., Wilson, I., Quinn, E., & McCann, A. (2021). “Could you give us an idea on what we are all doing here?” the Patient Voice in Cancer Research (PVCR) starting the journey of involvement in Ireland. Research Involvement and Engagement, 7(1). https://doi.org/10.1186/s40900-021-00301-1	Shé, É. N., Gordan, A., Hughes, B., Hope, T., McNally, T., Whelan, R., Staunton, M., Grayson, M., Hazell, L., Wilson, I., Quinn, E., & McCann, A.	“Could you give us an idea on what we are all doing here?” the Patient Voice in Cancer Research (PVCR) starting the journey of involvement in Ireland.	2021	Ireland	English	Patient Voice in Cancer Research (PVCR)	case study	increase patient involvement to improving the quality of research, ist relevance to society and positively impact on patient outcomes	people affected by cancer and their families	49 to 100	P,I	Research laboratory tours; discussions; workshop	Webpage https://www.ucd.ie/patientvoicecancer/about/ Patient Representative Feedback Survey PVCR Steering Committee GRIPP Short Form	Patient Representative Feedback Survey	initiative aimed at directly involving patients in the cancer research process informed by several interventions
Active Involvement	Frameworks for Involvement	Sturt, J., Dliwayo, T. R., Forjaz, V., Hamilton, K., Bryce, C., Fraser, J., & Griffiths, F. (2018). Eliciting the impact of digital consulting for young people living with long-Term conditions (LYNC study): Cognitive interviews to assess the face and content validity of two patient-Reported outcome measures. Journal of Medical Internet Research, 20(10), 1–18. https://doi.org/10.2196/jmir.9786	Sturt, J., Dliwayo, T. R., Forjaz, V., Hamilton, K., Bryce, C., Fraser, J., & Griffiths, F.	Eliciting the impact of digital consulting for young people living with long-Term conditions (LYNC study): Cognitive interviews to assess the face and content validity of two patient-Reported outcome measures.	2018	UK	english	long-Term conditions (LYNC study)	qualitative study	Assess face and content validity of two patient-reported outcome measures to explore whether they elicit important outcomes of digital consulting	16-24 year olds with long-term health conditions and clinicians	14	P	cognitive interviewing	x	x	Evaluating different validity dimensions by cognitive interviewing strategies with patients and clinicians
Active Involvement	Frameworks for Involvement	Taylor, R. M., Fern, L. A., Barber, J., Alvarez-Galvez, J., Feltbower, R., Morris, S., Hooker, L., McCabe, M. G., Gibson, F., Raine, R., Stark, D. P., & Whelan, J. S. (2019). Description of the BRIGHTLIGHT cohort: The evaluation of teenage and young adult cancer services in England. BMJ Open, 9(4), 1–15. https://doi.org/10.1136/bmjopen-2018-027797	Taylor, R. M., Fern, L. A., Barber, J., Alvarez-Galvez, J., Feltbower, R., Morris, S., Hooker, L., McCabe, M. G., Gibson, F., Raine, R., Stark, D. P., & Whelan, J. S.	Description of the BRIGHTLIGHT cohort: The evaluation of teenage and young adult cancer services in England	2019	England	English	BRIGHTLIGHT	prospective longitudinal observational study	Evaluate the benefit of specialist TYA cancer services for young people aged 13-24 years	Young people newly diagnosed with cancer	1114	I (preceding study - co-research to develop study design), P	Patient Cohort	BIRGHTLIGHT Survey for 3 waves available under license here: https://xip.uclb.com/product/brightlight_wave1 James Lind Alliance Priority TYA research questions https://www.jla.nihr.ac.uk/priority-setting-partnerships/teenage-and-young-adult-cancer/the-top-10-priorities.htm	x	the study contains six projects, one of which was prepared by a co-design and aims to quantify the quality of specialist care
Active Involvement	Frameworks for Involvement	Taylor, R. M., Whelan, J. S., Gibson, F., Morgan, S., & Fern, L. A. (2018). Involving young people in BRIGHTLIGHT from study inception to secondary data analysis: Insights from 10 years of user involvement. Research Involvement and Engagement, 4(1). https://doi.org/10.1186/s40900-018-0135-x	Taylor, R. M., Whelan, J. S., Gibson, F., Morgan, S., & Fern, L. A.	Involving young people in BRIGHTLIGHT from study inception to secondary data analysis: Insights from 10 years of user involvement.	2018	UK	english	BRIGHTLIGHT	study protocol	Describe the approach to involving young people in PPIE activites	Teenagers and young adults with cancer	1114	I, P, E	Workshops (co-designing and co-facilitating); undertaking data collection; participating in dissemination	Various Videos (see word file with links); 7 Ps for PPIE	x	six concurrently ranning co-design research projects to provide an evaluation of the environment of care and the cost of TYA cancer care
Active Involvement	Frameworks for Involvement	Wu, C. S., Warmoth, K. M., Cheung, B., Loh, A., Young, L., Lu, Q., & Gabriel, S. (2019). Successful Strategies for Engaging Chinese Breast Cancer Survivors in a Randomized Controlled Trial. Translational Issues in Psychological Science, 5(1), 51–61. https://doi.org/10.1037/tps0000171.Successful	Wu, C. S., Warmoth, K. M., Cheung, B., Loh, A., Young, L., Lu, Q., & Gabriel, S.	Successful Strategies for Engaging Chinese Breast Cancer Survivors in a Randomized Controlled Trial.	2019	USA	chinese/english	x	study protocol	Develop strategies to to design and conduct intervention research among Chinese immigrant breast cancer survivors	Chinese Breast Cancer Survivors	x	I, P	pilot research materials with focus group;review research materialsFlyers; advertising; recruitment calls; research study orientation; reminder phone calls; qualitative interviews	Strategies for involving patients in PPIE research	x	Developing succesful strategies for recruiting and retaining Chinese breast cancer survivors informed by co-designed research material
Active Involvement	Frameworks for Involvement	Yan, A., Hooyer, K., Asan, O., Flower, M., & Whittle, J. (2022). Engaging veteran stakeholders to identify patient-centred research priorities for optimizing implementation of lung cancer screening. Health Expectations, 25(1), 408–418. https://doi.org/10.1111/hex.13401	Yan, A., Hooyer, K., Asan, O., Flower, M., & Whittle, J.	Engaging veteran stakeholders to identify patient-centred research priorities for optimizing implementation of lung cancer screening.	2022	USA	english	x	study protocol	Co-Develop a research agenda for LDCT screening and co-describe a research question	lung cancer veterans	12	I, P, E	Forming of a Patient Advisory Council (PAC); co-learning meetings between PAC and Stakeholder Group	Exemplary Research Questions	x	Co-Design Approach between Academia, PAC and SG to develop a research agenda and research questions
Engagement	Engagement Tools	Gilljam, B. M., Nygren, J. M., Svedberg, P., & Arvidsson, S. (2020). Impact of an electronic health service on child participation in pediatric oncology care: Quasiexperimental study. Journal of Medical Internet Research, 22(7), 1–25. https://doi.org/10.2196/17673	Gilljam, B. M., Nygren, J. M., Svedberg, P., & Arvidsson, S.	Impact of an electronic health service on child participation in pediatric oncology care: Quasiexperimental study.	2020	Sweden	english/swedish	Sisom	Quasiexperimental study.	Investigate children's paritcipation during appointments at pediatric oncology clinics with or without the use of Sisom	6 to 12 year old children with cancer diagnosis	14	P	e-Health service	Illustration of Sisom	Assessment of validity and reliability of the observation scheme by training of coders	Facilitate children to receive information, express opinions and participate in decision making in health care with Sisom (co-developed e-Health service)
Engagement	Engagement Tools	Haldar, S., Mishra, S. R., Kim, Y., Hartzler, A., Pollack, A. H., & Pratt, W. (2020). Use and impact of an online community for hospital patients. Journal of the American Medical Informatics Association, 27(4), 549–557. https://doi.org/10.1093/jamia/ocz212	Haldar, S., Mishra, S. R., Kim, Y., Hartzler, A., Pollack, A. H., & Pratt, W.	Use and impact of an online community for hospital patients	2020	USA	english	x	Qualitative study	Understand the nature and impact of peer support in the hospital	hospitalized patients (min. age 7 years)	30	P	peer support technology; bedside interviews; observation;	x	follow-up phone interviews	Development and deployment of a probe to investigate peer support in the hospital
Engagement	Engagement Tools	Jessup, D. L., Glover, M., Daye, D., Banzi, L., Jones, P., Choy, G., Shepard, J. A. O., & Flores, E. J. (2018). Implementation of digital awareness strategies to engage patients and providers in a lung cancer screening program: Retrospective study. Journal of Medical Internet Research, 20(2), 1–14. https://doi.org/10.2196/jmir.8932	Jessup, D. L., Glover, M., Daye, D., Banzi, L., Jones, P., Choy, G., Shepard, J. A. O., & Flores, E. J.	Implementation of digital awareness strategies to engage patients and providers in a lung cancer screening program: Retrospective study.	2018	USA	english	x	Retrospective Study	Assess the efectiveness of Lung Cancer Screening digital awareness campaigns	Pop 1: Adults aged 55 years and caregivers Pop 2: health care providers	x	P	Lung cancer screening program; online campaign	x	statistical analysis of number of visits on web pages	Online campaign on utilization of low-dose computed tomography and visits to institutional online educational content
Engagement	Engagement Tools	Korfage, I. J., Carreras, G., Arnfeldt Christensen, C. M., Billekens, P., Bramley, L., Briggs, L., Bulli, F., Caswell, G., Červ, B., van Delden, J. J. M., Deliens, L., Dunleavy, L., Eecloo, K., Gorini, G., Groenvold, M., Hammes, B., Ingravallo, F., Jabbarian, L. J., Kars, M. C., … Rietjens, J. A. C. (2020). Advance care planning in patients with advanced cancer: A 6-country, cluster-randomised cl…	Korfage, I. J., Carreras, G., Arnfeldt Christensen, C. M., Billekens, P., Bramley, L., Briggs, L., Bulli, F., Caswell, G., Červ, B., van Delden, J. J. M., Deliens, L., Dunleavy, L., Eecloo, K., Gorini, G., Groenvold, M., Hammes, B., Ingravallo, F., Jabbarian, L. J., Kars, M. C., … Rietjens, J. A. C.	Advance care planning in patients with advanced cancer: A 6-country, cluster-randomised clinical trial. P	2020	Belgium, Denmark, Italy, Netherlands, Slovenia, UK	depending on country	ACTION	RCT	Gain Evidence of effectiveness of ACP in relation to patients with advanced caner	Patients with advanced lung or colorectal cancer	1117	P	ACTION Respecting Choices ACP	x	Questionnaire	Patients were offered ACP conversations or care as usual
Engagement	Engagement Tools	Lazard, A. J., Saffer, A. J., Horrell, L., Benedict, C., & Love, B. (2020). Peer-to-peer connections: Perceptions of a social support app designed for young adults with cancer. Psycho-Oncology, 29(1), 173–181. https://doi.org/10.1002/pon.5220	Lazard, A. J., Saffer, A. J., Horrell, L., Benedict, C., & Love, B.	Peer-to-peer connections: Perceptions of a social support app designed for young adults with cancer.	2020	USA	english	x	Qualitative study	Gain insights for YA's perceptions of willingness to use peer support apps	Young adults with cancer	22	P	Smartphone app (developed by an advocacy organization)	x	x	Assessing perception of a co-designed peer to peer app at a YA cancer convention
Engagement	Engagement Tools	Leahy, A. B., Schwartz, L. A., Li, Y., Reeve, B. B., Bekelman, J. E., Aplenc, R., & Basch, E. M. (2021). Electronic symptom monitoring in pediatric patients hospitalized for chemotherapy. Cancer, 127(16), 2980–2989. https://doi.org/10.1002/cncr.33617	Leahy, A. B., Schwartz, L. A., Li, Y., Reeve, B. B., Bekelman, J. E., Aplenc, R., & Basch, E. M.	Electronic symptom monitoring in pediatric patients hospitalized for chemotherapy.	2021	USA	english	PediPReSTO	x	Evaluation of feasibility of conveying patient- and caregiver-reported symptom information	pediatric cancer patients	52	P	Electronic symptom monitoring	x	Questionnaire	Enable hospitalized children and caregivers to self-report symptoms informed by an electronic monitoring tool
Engagement	Engagement Tools	MacPherson, C. F., Stegenga, K., Erickson, J. M., Linder, L. A., Newman, A. R., Elswick, R. K., Charlson, J., Thomas, S., & Ameringer, S. (2020). Adolescents and Young Adults with Cancer Using a Symptom Heuristics App: Provider Perceptions and Actions. Journal of Adolescent and Young Adult Oncology, 9(5), 579–585. https://doi.org/10.1089/jayao.2019.0160	MacPherson, C. F., Stegenga, K., Erickson, J. M., Linder, L. A., Newman, A. R., Elswick, R. K., Charlson, J., Thomas, S., & Ameringer, S.	Adolescents and Young Adults with Cancer Using a Symptom Heuristics App: Provider Perceptions and Actions	2020	USA	english	C-SCAT	Multisite study	Examination of health care provider's perceptions of the efficacy and feasibility use of a symptom heuristic app	Health care providers; AYAs	86 AYAs	P	Symptom Heuristic app	x	Questionnaire	Examining provider's perceptions on C-SCAT as a resource for understanding the symptom experience and comparing AYAs' symptom reports to providers' documentation
Engagement	Engagement Tools	McAlpine, K., Breau, R. H., Stacey, D., Knee, C., Jewett, M. A. S., Cagiannos, I., Morash, C., & Lavallée, L. T. (2019). Development and acceptability testing of a patient decision aid for individuals with localized renal masses considering surgical removal with partial or radical nephrectomy. Urologic Oncology: Seminars and Original Investigations, 37(11), 811.e1-811.e7. https://doi.org/10.1016/…	McAlpine, K., Breau, R. H., Stacey, D., Knee, C., Jewett, M. A. S., Cagiannos, I., Morash, C., & Lavallée, L. T.	Development and acceptability testing of a patient decision aid for individuals with localized renal masses considering surgical removal with partial or radical nephrectomy.	2019	Canada	english	x	x	Developing and assessing acceptability of a patient decision aid	partial or radical nephrectomy	22	P	Patient Decision Aid	Decision Aid Kidney Removal Surgery	Mixed method survey	Creating a novel decision aid informed by patient's view assessed through a survey
Engagement	Engagement Tools	Riter, R. N., & Weiss, R. S. (2019). Connecting students with patients and survivors to enhance cancer research training. Cancer Research, 79(16), 4011–4014. https://doi.org/10.1158/0008-5472.CAN-19-0603	Riter, R. N., & Weiss, R. S.	Connecting students with patients and survivors to enhance cancer research training.	2019	USA	english	x	study protocol	Enabling cancer researchers in training to engage with patients in order to gain a broader understanding of cancer and to communicate scientific information to the public	Cancer researchers in training; cancer patients	x	E	Seminars for patients; co-designing a special curriculum for researchers	x	x	Co-creation of a program that targets researchers in training for engagement with the local patient community
Engagement	Engagement Tools	Rubio, M. A., Guevara-Aladino, P., Urbano, M., Cabas, S., Mejia-Arbelaez, C., Rodriguez Espinosa, P., Rosas, L. G., King, A. C., Chazdon, S., & Sarmiento, O. L. (2022). Innovative participatory evaluation methodologies to assess and sustain multilevel impacts of two community-based physical activity programs for women in Colombia. BMC Public Health, 22(1). https://doi.org/10.1186/s12889-022-13180…	Rubio, M. A., Guevara-Aladino, P., Urbano, M., Cabas, S., Mejia-Arbelaez, C., Rodriguez Espinosa, P., Rosas, L. G., King, A. C., Chazdon, S., & Sarmiento, O. L.	Innovative participatory evaluation methodologies to assess and sustain multilevel impacts of two community-based physical activity programs for women in Colombia.	2022	Colombia	spanish	x	x	Engage the population (s. column L) to take part in the OV (Our Voice Citizen Science Method) and REM (Ripple Effects Mapping) to advance program improvements	healthy middle aged women, breast cancer survivors, local stakeholders	x	P, E	community-based physical activity programs; OV model; REM approach	Ripple Effects Map	REM Methodology	Participatory Action Research Methods to assess and map the perceived barriers, facilitators and outcomes to promote porgrams' improvement, sclaing and sustainability
Engagement	Engagement Tools	Saltaouras, G., Lightowler, H., Coe, S., Brett, J., & Watson, E. K. (2019). Availability and quality assessment of online nutrition information materials for pelvic cancer patients in the UK. European Journal of Cancer Care, 28(4). https://doi.org/10.1111/ecc.13039	Saltaouras, G., Lightowler, H., Coe, S., Brett, J., & Watson, E. K.	Availability and quality assessment of online nutrition information materials for pelvic cancer patients in the UK.	2019	UK	english	x	study protocol	Identify and assess the quality of available online PIMs	Pelvic cancer patients	16	E	Online nutrition information materials	x	Validated tool for assessing content(IPDASi); Reliability tool (FKGL) for assessing readability; open questions for Face validity	Evaluation of PIMs based on four characteristics, of which the face validity was assessed by ppie processes
Engagement	Engagement Tools	Schliemann, D., Su, T. T., Paramasivam, D., Somasundaram, S., Ibrahim Tamin, N. S. B., Dahlui, M., Loh, S. Y., & Donnelly, M. (2019). The systematic cultural adaptation of a UK public health cancer awareness raising programme for Malaysia: The Be Cancer Alert Campaign. Translational Behavioral Medicine, 9(6), 1087–1099. https://doi.org/10.1093/tbm/ibz134	Schliemann, D., Su, T. T., Paramasivam, D., Somasundaram, S., Ibrahim Tamin, N. S. B., Dahlui, M., Loh, S. Y., & Donnelly, M.	The systematic cultural adaptation of a UK public health cancer awareness raising programme for Malaysia: The Be Cancer Alert Campaign.	2019	Malaysia	english/malay/mandarin/tamilchinese/cantonese	The Be Cancer Alert Campaign	x	Improving colorectal cancer and breast cancer awareness	Malaysians aged 40 years and above	50	P, E	Mass media cancer awareness campaigns	Print Material Homepages http://www.becanceralert.com/ https://www.becancerawareni.info/	Group discussion; Assessment of appropriateness and cultural suitability by stakeholders	Systematic adaptation of the campaigns for BC and CRC to suit the Malaysian culture informed by PPIE methods
Engagement	Engagement Tools	Signorelli, C., Wakefield, C. E., McLoone, J. K., Mateos, M. K., Aaronson, N. K., Lavoipierre, A., Cohn, R. J., Alvaro, F., Cohn, R., Corbett, R., Downie, P., Egan, K., Ellis, S., Emery, J., Fardell, J., Foreman, T., Gabriel, M., Girgis, A., Graham, K., … Yallop, K. (2021). A cost-effective approach to increasing participation in patient-reported outcomes research in cancer: A randomized trial of…	Signorelli, C., Wakefield, C. E., McLoone, J. K., Mateos, M. K., Aaronson, N. K., Lavoipierre, A., Cohn, R. J., Alvaro, F., Cohn, R., Corbett, R., Downie, P., Egan, K., Ellis, S., Emery, J., Fardell, J., Foreman, T., Gabriel, M., Girgis, A., Graham, K., … Yallop, K.	A cost-effective approach to increasing participation in patient-reported outcomes research in cancer: A randomized trial of video invitations	2021	Australia; New Zealand	english	x	randomized tria	Testing the impact of a novel video invitation on study participation rate	Childhood cancer survivors; parents	634	P	Video Intervention	x	Questionnaire	Examination (using a questionnaire) of impact on study participation of a video invitation
Engagement	Engagement Tools	Smith, A., Vidal, G. A., Pritchard, E., Blue, R., Martin, M. Y., Rice, L. J., Brown, G., & Starlard-Davenport, A. (2018). Sistas taking a stand for breast cancer research (STAR) study: A community-based participatory genetic research study to enhance participation and breast cancer equity among African American women in Memphis, TN. International Journal of Environmental Research and Public Healt…	Smith, A., Vidal, G. A., Pritchard, E., Blue, R., Martin, M. Y., Rice, L. J., Brown, G., & Starlard-Davenport, A.	Sistas taking a stand for breast cancer research (STAR) study: A community-based participatory genetic research study to enhance participation and breast cancer equity among African American women in Memphis, TN.	2018	USA, Memphis, TN	english	Sistas taking a stand for breast cancer research (STAR)	community-based participatory genetic research study	Evaluating the feasibility of utilizing a CBPR approach for recruiting and retaining African American women in the STAR study	breast cancer among African American	364	P, I	CBPR Recruitment Approach	x	Pre-Post design	Evaluation of a CBPR approach for recruiting African American women into a breast cancer genetic study
Engagement	Engagement Tools	Taylor, R. M., Lobel, B., Thompson, K., Onashile, A., Croasdale, M., Hall, N., Gibson, F., Martins, A., Wright, D., Morgan, S., Whelan, J. S., & Fern, L. A. (2020). BRIGHTLIGHT researchers as “dramaturgs”: Creating There is a Light from complex research data. Research Involvement and Engagement, 6(1). https://doi.org/10.1186/s40900-020-00222-5	Taylor, R. M., Lobel, B., Thompson, K., Onashile, A., Croasdale, M., Hall, N., Gibson, F., Martins, A., Wright, D., Morgan, S., Whelan, J. S., & Fern, L. A.	BRIGHTLIGHT researchers as “dramaturgs”: Creating There is a Light from complex research data.	2020	UK	english	BRIGHTLIGHT: There is a Light	qualitative study	Increase accessibility and reach of the BRIGHTLIGHT results in an understandable way	young people with cancer	4	P, I, E	Theatre performance	There is a Light Programme There is a Light Script Theater recording https://www.youtube.com/watch?v=j6cXieQeMMQ	Survey; evaluation of social media; qualitative video analysis; Theatre critics' review	Youth theatre group and young people with cancer working together in order to develop a theatre programme to share BRIGHTLIGHT results and explanations
Engagement	Engagement Tools	Wu, L. M., Chen, C. M., Hsu, H. T., Liu, Y., & Su, H. L. (2019). Tailored education enhances healthy behaviour self-efficacy in childhood cancer survivors: A randomised controlled study with a 4-month follow-up. European Journal of Cancer Care, 28(4), 1–10. https://doi.org/10.1111/ecc.13063	Wu, L. M., Chen, C. M., Hsu, H. T., Liu, Y., & Su, H. L.	Tailored education enhances healthy behaviour self-efficacy in childhood cancer survivors: A randomised controlled study with a 4-month follow-up.	2019	Taiwan	Mandarin/Taiwanese	x	randomised controlled study with a 4-month follow-up	Evaluate the acceptability and effectiveness of a tailored eduaction on healthy behavior self efficacy and health promotion lifestyle	childhood cancer survivors	64	P	Tailored education	x	Questionnaires	Childhood cancer survivors as participants in a RCT
Engagement	Workshops&Fokus groups	Bootsma, T. I., Duijveman, P., Pijpe, A., Scheelings, P. C., Witkamp, A. J., & Bleiker, E. M. A. (2020). Unmet information needs of men with breast cancer and health professionals. Psycho-Oncology, 29(5), 851–860. https://doi.org/10.1002/pon.5356	Bootsma, T. I., Duijveman, P., Pijpe, A., Scheelings, P. C., Witkamp, A. J., & Bleiker, E. M. A.	Unmet information needs of men with breast cancer and health professionals.	2020	The Netherlands	Dutch	x	mixed methods	Assess unmet information needs of MBC patients and health professionals	men with breast cancer	28460	P	Focus Groups; Questionnaires	x	x	Assesing information needs on the basis of focus groups (patients and advocates) and questionnaire (patients, health professionals)
Engagement	Workshops&Fokus groups	Costa, S., Bentley, C., Regier, D. A., McTaggart-Cowan, H., Mitton, C., Burgess, M. M., & Peacock, S. J. (2019). Public perspectives on disinvestments in drug funding: Results from a Canadian deliberative public engagement event on cancer drugs. BMC Public Health, 19(1). https://doi.org/10.1186/s12889-019-7303-2	Costa, S., Bentley, C., Regier, D. A., McTaggart-Cowan, H., Mitton, C., Burgess, M. M., & Peacock, S. J.	Public perspectives on disinvestments in drug funding: Results from a Canadian deliberative public engagement event on cancer drugs.	2019	Canada	english	x	Qualitative study	Provide insight into what is acceptable to British Columbians with respect to disinvestment decisions for cancer drugs	Members of the general public of BC	24	P	Group discussions on the basis of a specific deliberative question and a decision scenario	x	x	Obtaining public opinions through group discussions of specific scenarios related to disinvestments in cancer drug policy
Engagement	Workshops&Fokus groups	Dennison, R. A., Boscott, R. A., Thomas, R., Griffin, S. J., Harrison, H., John, S. D., Moorthie, S. A., Morris, S., Rossi, S. H., Stewart, G. D., Thomas, C. V, & Usher-Smith, J. A. (2022). A community jury study exploring the public acceptability of using risk stratification to determine eligibility for cancer screening. Under Review, April, 1–18. https://doi.org/10.1111/hex.13522	Dennison, R. A., Boscott, R. A., Thomas, R., Griffin, S. J., Harrison, H., John, S. D., Moorthie, S. A., Morris, S., Rossi, S. H., Stewart, G. D., Thomas, C. V, & Usher-Smith, J. A.	A community jury study exploring the public acceptability of using risk stratification to determine eligibility for cancer screening.	2022	UK	english	Express-CJ	x	Explore the social and ethical implications of different ways of using risk stratification to determine eligibility for cancer screening programmes	Members of the general public in the UK	29	P, I	Community juries	Express Participant questionnaire 1 and 2	Pre-/Post Questionnaires	Use of community juries withinn a co-design process to explore the public acceptability of using risk stratification to determine cancer screening eligibility
Engagement	Workshops&Fokus groups	Garland, S. N., Trevino, K., Liou, K. T., Gehrman, P., Spiguel, E., MacLeod, J., Walker, D. A. H., Glosik, B., Seluzicki, C., Barg, F. K., Barg, F. K., & Mao, J. J. (2021). Multi-stakeholder perspectives on managing insomnia in cancer survivors: recommendations to reduce barriers and translate patient-centered research into practice. Journal of Cancer Survivorship, 15(6), 951–960. https://doi.org…	Garland, S. N., Trevino, K., Liou, K. T., Gehrman, P., Spiguel, E., MacLeod, J., Walker, D. A. H., Glosik, B., Seluzicki, C., Barg, F. K., Barg, F. K., & Mao, J. J.	Multi-stakeholder perspectives on managing insomnia in cancer survivors: recommendations to reduce barriers and translate patient-centered research into practice.	2021	Canada/USA	english	x	qualitative study	Understand the barriers and develop recommendations for the dissemination and implementation of CBT for insomnia interventions	cancer survivors	51	P, I	Pre-workshop survey; Workshop	x	efficacy trial underway	Patient advocates participation as part of a co-design study to develop recommendations for dissemination and implementation for CBT-I interventions
Engagement	Workshops&Fokus groups	Høeg, B. L., Tjørnhøj-Thomsen, T., Skaarup, J. A., Langstrup, H., Zoffmann, V., Saltbaek, L., Karlsen, R. V., Dalton, S. O., Johansen, C., & Bidstrup, P. E. (2019). Whose perspective is it anyway? Dilemmas of patient involvement in the development of a randomized clinical trial–a qualitative study. Acta Oncologica, 58(5), 634–641. https://doi.org/10.1080/0284186X.2019.1566776	Høeg, B. L., Tjørnhøj-Thomsen, T., Skaarup, J. A., Langstrup, H., Zoffmann, V., Saltbaek, L., Karlsen, R. V., Dalton, S. O., Johansen, C., & Bidstrup, P. E	Whose perspective is it anyway? Dilemmas of patient involvement in the development of a randomized clinical trial–a qualitative study.	2019	Denmark	danish	x	qualitative study	Examination how involving patients with lower education affected PPI in the development of MyHealth RCT	Breast Cancer Patients	8	P, I	Patient Panel pre-interview, focus group, post- interview	x	x	Patient Panel advising researchers in the development of a RCT
Engagement	Workshops&Fokus groups	Kizub, D. A., Zujewski, J. A., Gralow, J. R., Ndoh, K., Soko, U., & Dvaladze, A. L. (2020). Patient advocacy approaches to improving care for breast and cervical cancer in East and Southern Africa. Journal of Global Oncology, 2020(6), 49–55. https://doi.org/10.1200/JGO.19.00219	Kizub, D. A., Zujewski, J. A., Gralow, J. R., Ndoh, K., Soko, U., & Dvaladze, A. L.	Patient advocacy approaches to improving care for breast and cervical cancer in East and Southern Africa	2020	East and Southern Africa	x	x	qualitative study	Explore strenghts and opportunities in breast and cervical cancer patient advocacy	breast and cervical cancer survivors in East and Southern Africa	50	P	Patient advocacy approaches: focus group discussions	x	Cross-Validation at 2019 WE CAN summit	Participants at the 2016 WE CAN Summit as focus group participants to explore local approaches to cancer care
Engagement	Workshops&Fokus groups	Moses, C., Flegg, K., & Dimaras, H. (2020). Patient knowledge, experiences and preferences regarding retinoblastoma and research: A qualitative study. Health Expectations, 23(3), 632–643. https://doi.org/10.1111/hex.13043	Moses, C., Flegg, K., & Dimaras, H.	Patient knowledge, experiences and preferences regarding retinoblastoma and research: A qualitative study.	2020	Canada	english	x	Qualitative study	Uncover the experiences with retinoblastoma, knowledge of retinoblastoma an research engagement among survivors and parents	retinoblastoma	34	P	Patient engagement strategy; focus groups	x	Post Analysis	Patient participation to asses, among others, the willingness to participate in scientific processes
Engagement	Workshops&Fokus groups	Polanco, A., Al-Saadi, R., Tugnait, S., Scobie, N., & Pritchard-Jones, K. (2021). Setting international standards for patient and parent involvement and engagement in childhood, adolescent and young adult cancer research: A report from a European Collaborative Workshop. Cancer Reports. https://doi.org/10.1002/cnr2.1523	Polanco, A., Al-Saadi, R., Tugnait, S., Scobie, N., & Pritchard-Jones, K.	Setting international standards for patient and parent involvement and engagement in childhood, adolescent and young adult cancer research: A report from a European Collaborative Workshop.	2021	UK/Switzerland	x	x	Report	Define Patient and Parent Involveent and Engagement, capture PPIE activities on a European level and explore the role of PPIE in non-interventional research	Survivors of childhood, adolescence and young adult cancer and their parents	50	P, I	Workshop	PPIE reported activities in Europe	x	interdisciplinary held workshop for collaboratively discussing a PPIE related themes on a European level
Theoretical discussion of PPIE	Methodology for PPIE	Benedict, C., Hahn, A. L., Diefenbach, M. A., & Ford, J. S. (2019). Recruitment via social media: advantages and potential biases. Digital Health, 5. https://doi.org/10.1177/2055207619867223	Benedict, C., Hahn, A. L., Diefenbach, M. A., & Ford, J. S.	Recruitment via social media: advantages and potential biases.	2019	USA	english	x	mixed methods	Compare recruitment strategies, evaluate group differences in patient characteristics and pro	female AYA cancer survivors	75	P	Recruitment strategies (hospital-based vs. Social media); survey; interview	x	x	Comparison by means of a survey and interviews of two different recruitment strategies
Theoretical discussion of PPIE	Methodology for PPIE	Gagnon, J., Rahimzadeh, V., Longo, C., Nugus, P., & Bartlett, G. (2019). Understanding how professionals cultures impact implementation of a pediatric oncology genomic test: Using ethnographic participant observation in deliberative stakeholder consultations. Journal of Health Organization and Management, 33(7–8), 919–928. https://doi.org/10.1108/JHOM-10-2018-0297	Gagnon, J., Rahimzadeh, V., Longo, C., Nugus, P., & Bartlett, G.	Understanding how professionals cultures impact implementation of a pediatric oncology genomic test: Using ethnographic participant observation in deliberative stakeholder consultations	2019	Canada	english	x	ethnographic participant observation	Discuss the value of participant observation specifically for understanding the impact of professional cultures on the implementation of innovations in health institutions	pediatric oncology		P	Deliberative stakeholder consultations	x	x	Using an ethnographic approach to gain a deeper understanding of deliberative outcomes
Theoretical discussion of PPIE	Methodology for PPIE	Karres, D., Lesa, G., Ligas, F., Annunen, P., van Dartel, M., Demolis, P., Galluzzo, S., Herold, R., van Criekingen, O. K., Stoyanova-Beninska, V., Stoyanova-Beninska, V., & Norga, K. (2020). Can a Multistakeholder Prioritization Structure Support Regulatory Decision Making? A Review of Pediatric Oncology Strategy Forums Reflecting on Challenges and Opportunities of this Concept. Clinical Pharmac…	Karres, D., Lesa, G., Ligas, F., Annunen, P., van Dartel, M., Demolis, P., Galluzzo, S., Herold, R., van Criekingen, O. K., Stoyanova-Beninska, V., Stoyanova-Beninska, V., & Norga, K.	Can a Multistakeholder Prioritization Structure Support Regulatory Decision Making? A Review of Pediatric Oncology Strategy Forums Reflecting on Challenges and Opportunities of this Concept.	2020	The Netherlands; Finland; France; Italy; Belgium	x	x	Review	Review of multistakeholder Strategy Forum which has been developed in order to advance tailored development efforts	pediatric oncology	x	x	Pediatric Oncology Strategy Forums	x	x	Multistakeholder Engagement enables to clarify prioritization efforts at an early stage of evidence generation throughout multiple stakeholders incl patients and parents
Theoretical discussion of PPIE	Methodology for PPIE	Lucas, A. R., Focht, B. C., Cohn, D. E., Klatt, M. D., & Buckworth, J. (2018). Recruiting Endometrial Cancer Survivors to Studies Examining Lifestyle Behaviors and Quality of Life: Challenges Faced and Lessons Learned. Journal of Cancer Education, 33(4), 857–864. https://doi.org/10.1007/s13187-017-1187-6.Recruiting	Lucas, A. R., Focht, B. C., Cohn, D. E., Klatt, M. D., & Buckworth, J.	Recruiting Endometrial Cancer Survivors to Studies Examining Lifestyle Behaviors and Quality of Life: Challenges Faced and Lessons Learned.	2019	USA	english	x	Report	Detail the challenges faced and lessons learned in the process of recruiting a population of overweight endometrial cancer survivors	Endometrial Cancer Survivors	104	x	Recruitment strategies	x	Comparison of clinic records and enrollment data over time and location	In-clinic and mail-based approaches to reach eligible patients identified from clinic records
Theoretical discussion of PPIE	Methodology for PPIE	Siembida, E. J., Loomans-Kropp, H. A., Tami-Maury, I., Freyer, D. R., Sung, L., Crosswell, H. E., Pollock, B. H., & Roth, M. E. (2021). Barriers and Facilitators to Adolescent and Young Adult Cancer Trial Enrollment: NCORP Site Perspectives. JNCI Cancer Spectrum, 5(3). https://doi.org/10.1093/jncics/pkab027	Siembida, E. J., Loomans-Kropp, H. A., Tami-Maury, I., Freyer, D. R., Sung, L., Crosswell, H. E., Pollock, B. H., & Roth, M. E.	Barriers and Facilitators to Adolescent and Young Adult Cancer Trial Enrollment: NCORP Site Perspectives.	2021	USA	english	NCORP Site	qualitative study	Identifiy barriers and facilitators to AYA CCT enrollment and strategies to improve enrollment	Adolescent and Young Adult Cancer/ Stakeholders	43	P	Stakeholder interviews	x	x	Patient Participation to identify institution-, provider-, and patient-level barriers and facilitators common accross all NCORP Sites
Theoretical discussion of PPIE	Methodology for PPIE	Siembida, E. J., Loomans-Kropp, H. A., Tami-Maury, I., Freyer, D. R., Sung, L., Crosswell, H. E., Pollock, B. H., & Roth, M. E. (2022). Comparing Barriers and Facilitators to Adolescent and Young Adult Clinical Trial Enrollment Across High- and Low-Enrolling Community-Based Clinics. The Oncologist, December 2021, 363–370. https://doi.org/10.1093/oncolo/oyac030	Siembida, E. J., Loomans-Kropp, H. A., Tami-Maury, I., Freyer, D. R., Sung, L., Crosswell, H. E., Pollock, B. H., & Roth, M. E.	Comparing Barriers and Facilitators to Adolescent and Young Adult Clinical Trial Enrollment Across High- and Low-Enrolling Community-Based Clinics.	2022	USA	english	NCORP Site	qualitative study	Examine the patterns of barriers/ facilitators between high- and low-AYA enrolling community-based clinics and identify potential targets for future intervention efforts	Adolescent and Young Adult Cancer/ Stakeholders	34	x	Content analysis of interviews	x	x	In-depth analysis exploring how the previosly identified barriers/facilitators (see row 72) differed between high- and low AYA enrolling clinics
Theoretical discussion of PPIE	Methodology for PPIE	Virgone, A., & Badreh, S. (2021). The 4p: Preventing preneoplasia through patients partnership. Cancers, 13(17). https://doi.org/10.3390/cancers13174408	Virgone, A., & Badreh, S.	The 4p: Preventing preneoplasia through patients partnership	2021	France/Belgium	x	x	Commentary	Outlining the actions that could be deployed by PAGs to successfully complete oral potentially malignant disorders prevention challenge	Patient advocacy groups	x	x	x	Homepage MakeSenseCampaign https://makesensecampaign.eu/ Exemplary Awareness Campaign	x	Researchers and patient representatives working together conditions effective prevention from the beginning because of encouraging early diagnosis and improved education

## Sheet: Table 2. overview+search terms
Database	Areas	Search query:	Nr of results	Included	Excluded	thereof Duplicates	thereof due to language
PubMed	PPIE + Oncology + Pediatrics	(( ( "citizen scien*"[Title/Abstract] ) OR ( "public and patient involvement and engagement"[Title/Abstract] ) OR ( "public involvement" [Title/Abstract] ) OR ( "public engagement"[Title/Abstract] ) OR ( "patient involvement"[Title/Abstract] ) OR ( "patient engagement"[Title/Abstract] ) OR ("patient participation"[Title/Abstract] ) OR ("public participation"[Title/Abstract] ) OR ( "Specialist Tra…	49	26	22	16
PsycNet	PPIE + Oncology + Pediatrics	Any Field: (“Citizen Science” OR “Citizen Scientist*” OR "Public and Patient Involvement and Engagement" OR "public involvement" OR "public engagement" OR Participation OR “Specialist Training” OR “Patient Expert*” OR “Patient Advocate*” OR “Individual Patient*” OR “Individual Carer*” OR “Patient organization*” OR “patient representative*”) AND (child* OR infant* OR pediatric* OR adolescent* OR p…	11	1	10
Cochrane	PPIE + Oncology + Pediatrics	https://www.cochranelibrary.com/advanced-search/search-manager?search=6974335	6	5	1
Embase	PPIE + Oncology + Pediatrics	((((((('citizen science'/exp OR 'citizen science' OR (('citizen'/exp OR citizen) AND ('science'/exp OR science)) OR 'citizen'/exp OR citizen) AND scientist* OR 'public and patient involvement and engagement' OR 'public involvement' OR 'public engagement'/exp OR 'public engagement' OR 'participation'/exp OR participation OR 'specialist training' OR (('specialist'/exp OR specialist) AND ('training'…	6	0	6
Scopus	PPIE + Oncology + Pediatrics	TITLE-ABS-KEY ( ( ( "citizen science" ) OR ( "public and patient involvement and engagement" ) OR ( "public involvement" ) OR ( "public engagement" ) OR ( "Specialist Training" ) OR ( "Patient Expert" ) OR ( "Patient Advocacy" ) OR ( "Patient organization" ) OR ( "patient representative" ) ) AND ( ( child ) OR ( infant ) OR ( pediatric ) OR ( adolescence ) OR ( parent ) OR ( aya ) OR ( family ) O…	246	109	137	2	1
Total			318	141	176	18	1
